# Supplementary material for: Effects of Substrates on Nucleation, Growth and Electrical Property of Vertical Few-Layer Graphene
Source: Nanomaterials (Basel). 2022 Mar 15;12(6):971. doi: 10.3390/nano12060971 (PMC8950384; doi:10.3390/nano12060971)
Supplement: Supplementary file 1 [file nanomaterials-12-00971-s001.zip]

Archive with 1 entries (1 files):
- nanomaterials-1611554-supplementary.pdf
